# Supplementary material for: An ecological study to evaluate the association of Bacillus Calmette-Guerin (BCG) vaccination on cases of SARS-CoV2 infection and mortality from COVID-19
Source: PLoS One. 2020 Dec 17;15(12):e0243707. doi: 10.1371/journal.pone.0243707 (PMC7746266; doi:10.1371/journal.pone.0243707)
Supplement: S1 Dataset — (XLSX) [file pone.0243707.s004.xlsx]

## Sheet: Sheet1
ID	Country	Total confirmed ‡ cases (16 Apr 2020)	Total deaths (16 Apr 2020)	Date first case *	Date 100 case	Total tests by 29 April	Tests/1m 29 April	Total tests by 11June	Tests/1m 11 June	Population of country	Population density of country	Proportion of popultion over 65	Year of % population 65 and over	Availability of a current BCG policy	Recode of current BCG vacc	Income group (WB)	Recode of income group	Date/year of first BCG vaccine administration after policy implementation	Date/year of last BCG vaccine administration after policy implementation	Coverage of BCG	Date of coverage of BCG	BCGStatus	Frequency of vaccination	Strain of the Bacille in the vaccine	Age at administration	Gross Domestic Product	Year of GDP estimate	Net Immigration	Year of net migration estimate	Medical doctors per capita	Most recent year of physicians value	Nurses per capita	Most recent year of nurses value	First date of restrictive measures for COVID (Stay at home order)	First date of restrictive measures for COVID (Educational facilities closure)	First date of restrictive measures for COVID (Non-essential services closure)	First date of restrictive measures for COVID (Travel restrictions - local)	First date of restrictive measures for COVID (Travel restrictions - international)	Date of localised lockdown	Mass gathering restrictions	Initial business closure	TB INCIDENCE ESTIMATES 2018	TB DEATH RATES	STRINGENCY 100 CASES	STRINGENCY D28	TOTAL CONFIRMED CASES 30Apr	TOTAL DEATHS 30 Apr	DATE OF THE 10TH DEATH	Calculated date 28 days since 10th death
1	China	83797	3352	31/12/2019	20/01/2020					1438314867	148	11	2018	YES	1	UPPER MIDDLE INCOME	2		NA			1			AT BIRTH	13608151864637	2018	-1741996	2017	1.8	2015	2.3	2015									61	2.8	0	50.01	84373	4643	2020-01-23	2020-02-20
2	Republic of Korea (south)	10613	229	23/01/2020	20/02/2020	614197	11982.4	1066888	20810	51258252	512	14	2018	YES	1	HIGH INCOME	1	1970s	NA	0.85	2006	1		DANISH	AT BIRTH	1619423701169	2018	58657	2017	2.4	2017	7	2017									66	4.8	31.35	48.68	10765	247	2020-02-25	2020-03-24
3	Japan	8582	136	23/01/2020	22/02/2020	160546	1268.66	324675	2567	126547906	335	28	2018	YES	1	HIGH INCOME	1	1942-1951	NA	0.981	2003	1		TOKYO 172	AFTER BIRTH, WITHIN 1 YEAR	4971323079771	2018	357800	2017	2.4	2016	11.5	2016									14	2.2	21.03	42.58	14088	415	2020-03-11	2020-04-08
4	Australia	6458	63	15/01/2020	11/03/2020	541410	21278.5	1711223	67152	25443983	3	16	2018	NO	0	HIGH INCOME	1	1950s	1980s (stopped mid 1980s)			3			AFTER INFANCY, SCHOOL AGE	1433904348500	2018	791229	2017	3.6	2016	12.7	2016									6.6	0.22	19.44	70.73	6746	90	2020-03-26	2020-04-23
5	Philippines	5453	349	30/01/2020	15/03/2020	98941	905.187	463025	4229	109304469	320	5	2018	YES	1	LOWER MIDDLE INCOME	3		NA			1			AT BIRTH	330910343611	2018	-335758	2017	1.3	2010	0.2	2015									554	25	83.33	87.3	8212	558	2020-03-16	2020-04-13
6	Malaysia	5072	83	26/02/2020	10/03/2020	154203	4775.69	618360	19120	32289159	98	7	2018	YES	1	UPPPER MIDDLE INCOME	2		NA			1			AT BIRTH	358581943446	2018	249999	2017	1.5	2015	4.1	2015									92	4.9			5945	100	2020-03-23	2020-04-20
7	Singapore	3699	10	23/01/2020	01/03/2020	121774	20847.8	488695	83569	5841107	8240	11	2018	YES	1	HIGH INCOME	1	MID 1950s	NA	0.97	2003	1		DANISH 1331	AT BIRTH	364156657769	2018	135142	2017	2.3	2016	7.2	2016									47	0.98	23.41	30.56	15641	14	2020-04-17	2020-05-15
8	New Zealand	1084	9	29/02/2020	23/03/2020	128703	26730.8	301882	60351	4814777	18	16	2018	NO	0	HIGH INCOME	1	1976	1948 &1963			3		DANISH 1331	AT BIRTH FOR HIGH RISK INFANTS	204923917869	2018	74403	2017	3	2016	11	2017									7.3	0.3	79.63	97.35	1129	19	2020-04-17	2020-05-15
9	Vietnam	267	0	23/03/2020	23/03/2020	212965	2191.51	275000	2827	97177281	294	7	2018	YES	1	LOWER MIDDLE INCOME	3	1985	NA	0.937	2007	1		HO CHI MINH CITY	AT BIRTH	245213686369	2018	-399999	2017	0.8	2016	1.4	2016									182	13	48.41	81.5	270	0
11	Cambodia	122	0	29/01/2020	28/03/2020	11905	713.912	24928	1492	16675724	92	5	2018	YES	1	LOWER MIDDLE INCOME	3		NA			1			AT BIRTH (UP TO 1 YEAR OF AGE)	24542474061	2018	-149999	2017	0.2	2014	1	2014									302	21			122	0
12	Spain	177633	18579	01/02/2020	03/03/2020	1414477	30252.6	4465338	95507	46755531	92	19	2018	NO	0	HIGH INCOME	1	1965	1981		1991	3		DANISH	AT BIRTH	1419041949909	2018	200000	2017	4.1	2016	5.5	2016	SECTIONS								9.4	0.66	11.11	89.41	212917	24275	2020-03-09	2020-04-06
13	Italy	165155	21647	31/01/2020	24/02/2020	1846934	30541.3	4381349	72459	60473254	201	23	2018	NO	0	HIGH INCOME	1	1970	2001			2			AT 6 YEARS OF AGE	2083864259622	2018	744713	2017	4.1	2017	5.9	2017	SECTIONS								7	0.61	56.5	93.25	203591	27682	2020-02-26	2020-03-25
14	Germany	130450	3569	28/01/2020	02/03/2020	2072669	24750.3	4694147	56036	83743088	235	21	2018	NO	0	HIGH INCOME	1	1961	1998	DK	DK	2		KOPENHAGEN 1331	AT BIRTH	397620162503	2018	2719112	2017	4.2	2016	13.2	2016	SECTIONS								7.3	0.39	25.8	68.66	159119	6288	2020-03-16	2020-04-13
15	France	105155	17146	26/01/2020	01/03/2020	463662	7106.64	1384633	21215	65243470	118	20	2018	NO	0	HIGH INCOME	1	1950	2004, 2006, 2007		2013	2		STATENS SERUM INSTITUE	AT BIRTH (UP TO 1 YEAR OF AGE)	2777535239278	2018	182636	2017	3.2	2016	9.7	2016	2020-03-16	2020-03-12	2020-03-14	SEVERELY LIMITED	NOT IMPLEMENTED		2020-03-04	2020-03-14	8.9	0.58	21.8	89.41	127066	24054	2020-03-08	2020-04-05
16	United Kingdom	98480	12868	02/02/2020	06/03/2020	763387	11256.1	6042622	89037	67819564	279	18	2018	NO	0	HIGH INCOME	1	1953	2005	0.75	2007/2004	2		CHANGED FROM GLAXO TO STATEN	12 OR 13 YEARS OLD	2855296731522	2018	1303250	2017	2.8	2017	8.3	2017	2020-03-23	2020-03-23	2020-03-24	SEVERELY LIMITED	NOT IMPLEMENTED		2020-03-23	2020-03-20	8	0.49	11.11	82.27	165225	26097	2020-03-14	2020-04-11
18	Turkey	69392	1518	12/03/2020	19/03/2020	948115	11263.9	2451700	29087	84172983	108	8	2018	YES	1	UPPER MIDDLE INCOME	2	1952	1997 & 2006	0.94	2007	1		SERUM INSTITUTE OF INDIA	AFTER BIRTH, WITHIN 1 YEAR	771350330455	2018	1419610	2017	1.8	2014	2.6	2015									16	0.51	53.58	76.61	117589	3081	2020-03-20	2020-04-17
19	Belgium	33573	4440	05/02/2020	07/03/2020	226724	19578.4	983670	84895	11580318	380	19	2018	NO	0	HIGH INCOME	1		1989, 1995, 2013			3		PASTEUR INSTITUE AND STATENS		542761092103	2018	240000	2017	3.3	2016	11.1	2016	2020-03-18	2020-03-14	2020-03-18	SEVERELY LIMITED	NOT IMPLEMENTED		2020-03-13	2020-03-13	9	0.34	13.89	66.67	47859	7501	2020-03-18	2020-04-15
20	Netherlands	28153	3134	28/02/2020	07/03/2020	213372	12457.7	446164	26041	17127688	409	19	2018	NO	0	HIGH INCOME	1		1979, 2005, 2016			3		BULGARIAN STRAIN		913658465709	2018	80000	2017	3.5	2016	11.1	2016	NOT IMPLEMENTED	2020-03-15	NOT IMPLEMENTED	SEVERELY LIMITED	NOT IMPLEMENTED		2020-03-10	2020-03-12	5.3	0.21	3.97	71.03	38802	4711	2020-03-16	2020-04-13
21	Russian Federation	27938	232	01/02/2020	19/03/2020	3303717	22639.8	13875097	95080	145925086	9	15	2018	YES	1	UPPER MIDDLE INCOME	2		NA			1			AT BIRTH	1657554647149	2018	912279	2017	4	2016	8.6	2016									54	7.2	44.31	71.83	106498	1073	2020-04-01	2020-04-29
22	Switzerland	26336	973	26/02/2020	07/03/2020	260500	30142.2	441628	51049	8642376	210	19	2018	NO	0	HIGH INCOME	1	1960s	1960s, 1970s, 1987, 1996			2		MERIEUX	AT BIRTH (UP TO 1 YEAR OF AGE)	705140354166	2018	259999	2017	4.2	2016	17.3	2016	NOT IMPLEMENTED	2020-03-13	2020-03-16	SEVERELY LIMITED	NOT IMPLEMENTED		2020-02-28	2020-03-16	6.4	0.36	27.38	79.49	29324	1407	2020-03-15	2020-04-12
23	Portugal	18091	599	03/03/2020	14/03/2020	379551	37201.2	954069	93553	10202661	111	22	2018	YES	1	HIGH INCOME	1		NA			1			AT BIRTH	240674524464	2018	-30001	2017	3.3	2016	6.4	2016	2020-03-19	2020-03-16	2020-03-19	SEVERELY LIMITED	NOT IMPLEMENTED		2020-03-19	2020-03-16	24	1.3	46.82	79.49	24505	973	2020-03-21	2020-04-18
24	Austria	14370	393	26/02/2020	08/03/2020	247754	27535.9	506344	56238	8997504	107	19	2018	NO	0	HIGH INCOME	1	1952	1990	ALMOST 100%	1989	2			AT BIRTH (UP TO 1 YEAR OF AGE)	455285818035	2018	324998	2017	5.1	2016	8.2	2016	2020-03-16	2020-03-16	2020-03-16	SEVERELY LIMITED	NOT IMPLEMENTED		2020-03-10	2020-03-16	7.1	0.42	16.93	84.79	15364	580	2020-03-22	2020-04-19
25	Ireland	12547	444	01/03/2020	15/03/2020	153954	31235.9	367780	74531	4928757	70	14	2018	YES	1	HIGH INCOME	1	1950s	NA	0.94	1996 & 2001	1		DANISH 1331	AT BIRTH	382487490532	2018	118020	2017	3.1	2017	14.3	2016	2020-03-27	2020-03-12	2020-03-24	SEVERELY LIMITED	NOT IMPLEMENTED		2020-03-12	2020-03-15	7	0.42	50.26	87.83	20253	1190	2020-03-27	2020-04-24
26	Israel	12200	126	22/02/2020	14/03/2020		0	706906	76858	8630359	417	12	2018	NO	0	HIGH INCOME	1	1955	1982	>90,00%	1982	3		UNSURE	AT BIRTH	370587977153	2018	50002	2017	3.2	2016	5.2	2016									4	0.21	40.49	73.81	15782	212	2020-03-27	2020-04-24
27	Sweden	11927	1203	01/02/2020	07/03/2020	1195000	118464	325000	32192	10087429	22	20	2018	NO	0	HIGH INCOME	1	1940	1975, 1965, 1986, 1993	0.264	2016	2		DANISH STATENS	AFTER BRITH - 6 MONTHS	556086488936	2018	200000	2017	5.4	2016	11.5	2016	NOT IMPLEMENTED	NOT IMPLEMENTED	NOT IMPLEMENTED	SEVERELY LIMITED	NOT IMPLEMENTED		2020-03-11		5.5	0.28	0.01	56.47	20302	2462	2020-03-21	2020-04-18
28	Poland	7582	286	04/03/2020	15/03/2020	324527	8572.72	1129039	29830	37855780	121	18	2018	YES	1	HIGH INCOME	1	1955	NA	0.937	2006	1		BCG SSI	AT BIRTH	585663814824	2018	-146976	2017	2.4	2016	5.7	2016	2020-03-24	2020-03-12	NOT IMPLEMENTED	SEVERELY LIMITED	NOT IMPLEMENTED		2020-03-10	2020-03-31	16	1.3	60.05	88.09	12640	624	2020-03-25	2020-04-22
29	Romania	7216	372	27/02/2020	15/03/2020	166993	8670.4	531619	27625	19260123	81	18	2018	YES	1	UPPER MIDDLE INCOME	2	1928	NA	>90,00%	2007	1		ROMANIAN BCG CATACUZINO INST,	AT BIRTH	239552516744	2018	-369997	2017	2.3	2016	6.1	2016	2020-03-23	2020-03-11	2020-03-21	SEVERELY LIMITED	NOT IMPLEMENTED		2020-03-06	2020-03-21	68	4.7	58.46	79.9	11978	675	2020-03-25	2020-04-22
30	Denmark	6681	170	27/02/2020	11/03/2020	180062	31108.3	749467	129417	5788234	134	20	2018	NO	0	HIGH INCOME	1	1946	1927, 1946, 1986, 1990	>80,00%	1970	2		DANISH STATENS	AT BIRTH (UP TO 1 YEAR OF AGE)	355675329086	2018	75998	2017	4.5	2016	10.3	2016	NOT IMPLEMENTED	2020-03-16	NOT IMPLEMENTED	SEVERELY LIMITED	NOT IMPLEMENTED		2020-03-18	2020-03-18	5.4	0.33	46.69	71.16	9008	443	2020-03-21	2020-04-18
31	Norway	6677	130	27/02/2020	07/03/2020	165951	30658.8	272905	50362	5412827	17	17	2018	NO	0	HIGH INCOME	1		2009	UNKNOWN		2		SSI DK	AT BIRTH	434166615431	2018	140000	2017	4.6	2017	18.1	2017	NOT IMPLEMENTED	2020-03-12	NOT IMPLEMENTED	SEVERELY LIMITED	NOT IMPLEMENTED		2020-03-12	2020-03-12	4.1	0.37	11.11	79.63	7667	202	2020-03-23	2020-04-20
32	Czechia	6303	166	02/03/2020	13/03/2020	234985	21949.1	478825	44717	10705902	136	19	2018	NO	0	HIGH INCOME	1	1953	1994, 2001, 2009, 2010, 2015	80,00% (targeted)	2014	2		MOREAU	AT BIRTH - BEFORE 6 WEEKS	245225882903	2018	110057	2017	4.3	2016	8.4	2016	2020-03-16	2020-03-10	2020-03-14	SEVERELY LIMITED	NOT IMPLEMENTED		2020-03-10	2020-03-10	5.4	0.35	53.46	79.63	7579	227	2020-03-29	2020-04-26
33	Serbia	4873	99	06/03/2020	15/03/2020	98942	11315.5	287064	32848	8743939	99	18	2018	UNDEFINED												50597289146	2018	20000	2017	3.1	2016	6.1	2016									17	0.64	50.13	97.35	8724	173	2020-03-29	2020-04-26
34	Ukraine	4162	115	04/03/2020	25/03/2020	104544	2387.87	456509	10435	43781361	72	16	2018	YES	1	LOWER MIDDLE INCOME	3	>40 YEARS AGO	NA	15,00-45,00%	2016	1		BULGARIA NATIONAL CENTER	BETWEEN 3-5 DAYS OF BIRTH	130832374404	2018	50001	2017	3	2014	7.1	2014									80	13	92.06	92.06	10406	261	2020-03-30	2020-04-27
35	Belarus	3728	36	29/02/2020	30/03/2020	168986	17882.1	678570	71810	9450007	46	15	2018	YES	1	UPPER MIDDLE INCOME	2		NA	0.98	2015	1		DANISH	AT BIRTH (UP TO 1 YEAR OF AGE)	59662495092	2018	43648	2017	4.1	2014	11.4	2014									31	5.9	8.33	13.89	13181	84	2020-04-07	2020-05-05
37	Finland	3237	72	30/01/2020	13/03/2020	89800	16212.5	211900	38247	5538941	16	22	2018	NO	0	HIGH INCOME	1	1941	1971,1978,1990,2002, 2006	0.98	2006	2		DANISH STATENS	AT BIRTH	276743120515	2018	70000	2017	3.8	2016	14.7	2016	NOT IMPLEMENTED	2020-03-18	2020-04-04	SEVERELY LIMITED	NOT IMPLEMENTED		2020-03-12	2020-03-18	4.7	0.35	24.07	82.57	4906	206	2020-03-30	2020-04-27
38	Greece	2192	102	27/02/2020	15/03/2020	69833	6693.88	240924	23109	10432358	79	22	2018	YES	1	HIGH INCOME	1		NA			1			AFTER INFANCY - 6 YEARS OLD	218031844584	2018	-80000	2017	4.6	2016	3.4	2016	2020-03-23	2020-03-11	2020-03-22	SEVERELY LIMITED	NOT IMPLEMENTED		2020-03-08	2020-03-12	4.5	0.48	33.33	75.39	2576	139	2020-03-21	2020-04-18
39	Maldova	2049	46	08/03/2020	24/03/2020	11763	2914.76	63328	15697	4035673	119	4	2018	YES	1	UPPER MIDDLE INCOME	2		NA			1			AT BIRTH	5327457149	2018	56851	2017	1	2016	4	2016									33	0.15	71.16	84.92	3771	116	2020-04-05	2020-05-03
40	Croatia	1741	34	26/02/2020	21/03/2020	34476	8388.77	69606	16950	4109782	73	20	2018	YES	1	HIGH INCOME	1	1948	NA	0.986	2015	1		MOREAU (BRAZILLIAN STRAIN)	AT BIRTH (UP TO 1 YEAR OF AGE)	60971699315	2018	-40004	2017	3	2016	8.1	2016	2020-03-17	2020-03-16	2020-03-19	SEVERELY LIMITED	NOT IMPLEMENTED		2020-03-09	2020-03-19	8.4	0.84	74.61	97.35	2062	67	2020-04-05	2020-05-03
42	Hungary	1652	142	05/03/2020	22/03/2020	70300	7273.51	222247	23003	9665208	104	19	2018	YES	1	HIGH INCOME	1	1953	NA	1		1		DANISH STATENS	AT BIRTH	157882912778	2018	29999	2017	3.2	2016	6.6	2016	2020-03-28	2020-03-16	2020-03-16	SEVERELY LIMITED	NOT IMPLEMENTED		2020-03-12	2020-03-12	6.4	0.45	69.18	78.44	2775	312	2020-03-25	2020-04-22
43	Estonia	1402	35	28/02/2020	16/03/2020	51188	38585.8	93837	70741	1326603	29	20	2018	YES	1	HIGH INCOME	1	UNKNOWN	NA	̴̴90,00%	2007	1		DANISH	AT BIRTH	30732144529	2018	19555	2017	3.5	2016	6.5	2016	NOT IMPLEMENTED	2020-03-16	NOT IMPLEMENTED	SEVERELY LIMITED	NOT IMPLEMENTED		2020-03-13	2020-03-13	13	0.94	56.35	77.12	1666	50	2020-04-03	2020-05-01
44	Uzbekistan	1349	4	16/03/2020	28/03/2020	2424536	72634.5	748555	22385	33379954	75	4	2018	YES	1	LOWER MIDDLE INCOME	3	1937	NA	0.975	2008	1		BCG SERUM INSTITUTE INDIA	AT BIRTH	50499921557	2018	-44314	2017	2.4	2014	12.1	2014									70	6	92.2	42.2	2031	9	2020-05-05	2020-06-02
45	Kazakhstan	1295	16	15/03/2020	27/03/2020	232415	12405.7	1050098	55964	18734492	7	7	2018	YES	1	UPPER MIDDLE INCOME	2		NA			1			AT BIRTH	179339994859	2018	-90000	2017	3.3	2014	8.5	2013									68	2.6	70.28	74.88	3333	25	2020-04-11	2020-05-09
46	Azerbaijan	1253	13	01/03/2020	27/03/2020		0	356032	35132	10122210	117	6	2018	YES	1	UPPER MIDDLE INCOME	2		NA			1			AFTER BIRTH (WITHIN 1 YEAR)	46939529411	2018	6002	2017	3.4	2014	7	2014									63	10	60.72	88.89	1766	23	2020-04-11	2020-05-09
47	Slovenia	1248	16	05/03/2020	14/03/2020	51607	24823.7	87058	41876	2078938	103	20	2018	NO	0	HIGH INCOME	1	1947	1997 & 2005	0.96	1996	2		DANISH SSI	AFTER BIRTH (WITHIN 1 YEAR)	54007972106	2018	9999	2017	3	2016	9.7	2016	2020-03-20	2020-03-16	2020-03-15	SEVERELY LIMITED	NOT IMPLEMENTED		2020-03-12	2020-03-15	5.3	0.58	33.4	91.93	1418	89	2020-03-30	2020-04-27
48	Armenia	1135	18	02/03/2020	19/03/2020		0	75389	25444	2962149	100	11	2018	YES	1	LOWER MIDDLE INCOME	3	1998	NA	0.94	2007	1		SOFIA BULGARIA/ TORONTO	AT BIRTH	12433089919	2018	-24989	2017	2.9	2014	5.6	2014									31	1.3			2066	32	2020-04-09	2020-05-07
49	Bosnia and Herzegovina	1116	41	05/03/2020	23/03/2020	29130	8867.05	74379	22664	3285197	64	16	2018	YES	1	UPPER MIDDLE INCOME	2	1950	NA	0.97	2008	1		PASTEUR'S INSTITUTE PARIS	AT BIRTH	20161865419	2018	-107926	2017	2	2013	6.3	2014									25	3	94.05	79.77	1689	64	2020-04-01	2020-04-29
50	Lithuania	1091	29	28/02/2020	22/03/2020	118201	43314.1	350788	128777	2728924	42	20	2018	YES	1	HIGH INCOME	1		NA			1			AT BIRTH	53429066429	2018	-163902	2017	4.3	2016	7.9	2016	2020-03-15	2020-03-16	2020-03-15	SEVERELY LIMITED	NOT IMPLEMENTED		2020-03-15	2020-03-14	44	5.6	81.48	81.48	1375	45	2020-04-06	2020-05-04
52	Cyprus	715	17	16/03/2020	24/03/2020	53219	44136.4	134706	111616	1205786	131	14	2018			HIGH INCOME	1					3				24961988663	2018	25000	2017	2	2016	5.3	2016	2020-03-24	2020-03-13	2020-03-24	SEVERELY LIMITED	NOT IMPLEMENTED		2020-03-24	2020-03-24	5.4	0.26	94.71	94.18	843	20	2020-04-04	2020-05-02
54	Latvia	666	5	03/03/2020	21/03/2020	54811	29000.1	123364	65370	1890028	29	20	2018	YES	1	HIGH INCOME	1	1962	NA	0.961	2016	1		BCG MOREAU STRAIN	AT BIRTH - BETWEEN 2-5 DAYS	34409229177	2018	-74186	2017	3.2	2016	4.8	2016	NOT IMPLEMENTED	2020-03-12	NOT IMPLEMENTED	SEVERELY LIMITED	NOT IMPLEMENTED		2020-03-13	NOT IMPLEMENTED	29	2.9			849	15	2020-04-23	2020-05-21
55	Kyrgyzstan	466	17	19/03/2020	31/03/2020	50775	7806.47	139610	21420	6504219	33	4	2018	YES	1	LOWER MIDDLE INCOME	3		NA			1			AT BIRTH	8092836608	2018	-20000	2017	1.9	2014	6.4	2013									116	6.8	87.31	87.31	746	8	2020-05-03	2020-05-31
56	Albania	494	19	09/03/2020	24/03/2020	8028	2788.84	17318	6017	2878618	100	14	2018	YES	1	UPPER MIDDLE INCOME	2		NA			1			AT BIRTH	15102500898	2018	-69998	2017	1.2	2016	3.6	2016									18	0.34	84.39	88.36	773	31	2020-03-29	2020-04-26
59	Georgia	336	3	27/02/2020	31/03/2020	12593	3155.45	70569	17688	3990877	57	15	2018	YES	1	UPPER MIDDLE INCOME	2		NA			1			AFTER BIRTH (WITHIN 1 YEAR)	17599660629	2018	-50000	2017	5.1	2015	4.1	2015									80	4.4	100	100	539	6	2020-05-09	2020-06-06
60	Bulgaria	747	34	08/03/2020	20/03/2020	45208	6497.25	95820	13785	6958023	63	21	2018	YES	1	UPPER MIDDLE INCOME	2	1951	NA	0.98	2006	1		SI222 SOFIA (BCG) BulBio-NCIPD	AT BIRTH	65132951116	2018	-24001	2017	4	2014	5.3	2014	2020-03-17	2020-03-13	2020-03-13	SEVERELY LIMITED	NOT IMPLEMENTED		2020-03-13	2020-03-13	22	1.1	58.6	41.8	1447	64	2020-04-02	2020-04-30
61	Slovakia	863	28	07/03/2020	19/03/2020	81388	14908.3	193471	35437	5459232	111	16	2018	NO	0	HIGH INCOME	1	1953	1953, 1980, 1992, 2001, 2012	0.9	2011	2		BB-NCIPD Ltd, Bulgaria	AT BIRTH (UP TO 1 YEAR OF AGE)	105904632155	2018	7423	2017	2.5	2016	9.2	2016	NOT IMPLEMENTED	2020-03-12	2020-03-16	SEVERELY LIMITED	NOT IMPLEMENTED		2020-03-12	2020-03-16	5.8	0.64	82.14	82.14	1391	22	2020-04-19	2020-05-17
64	India	12380	414	30/01/2020	15/03/2020	770764	559.555	5213140	3780	1377458927	420	6	2018	YES	1	LOWER MIDDLE INCOME	3	1948	NA	0.99	2006	1		BCGVL CHENNAI STRAIN	AT BIRTH	2718732231257	2018	-2663434	2017	0.8	2017	2.1	2017									199	33	28.97	97.35	33050	1074	2020-03-26	2020-04-23
65	Indonesia	5136	469	02/03/2020	15/03/2020	178083	652.367	463620	1696	272979746	144	6	2018	YES	1	LOWER MIDDLE INCOME	3	1999	NA	0.922	2015	1		PASTEUR INSTITUTE PARIS	AT BIRTH (UP TO 1 YEAR OF AGE)	1042173300625	2018	-494777	2017	0.4	2017	2.1	2017									316	37	45.36	72.9	9771	784	2020-03-19	2020-04-16
66	Thailand	2672	46	13/01/2020	16/03/2020	17715	253.914	468175	6708	69767610	136	12	2018	YES	1	UPPER MIDDLE INCOME	2	1977	NA	0.99	2003	1		TOKYO THAI RED CROSS	AT BIRTH	504992757705	2018	97222	2017	0.8	2017	3	2017									153	17	27.25	65.49	2954	54	2020-04-01	2020-04-29
67	Sri Lanka	238	7	28/01/2020	25/03/2020	453386	21189.9	81735	3818	21396349	326	10	2018	YES	1	LOWER MIDDLE INCOME	3		NA			1			AT BIRTH	88900770857	2018	-489932	2017	1	2017	2.1	2016									64	3.9	71.83	79.1	649	7
68	Iran	76389	4777	21/02/2020	27/02/2020	165911	1979.9	1173208	13978	83797576	51	6	2018	YES	1	UPPER MIDDLE INCOME	2	1984	NA	0.995	2016	1		PASTEUR INSTITUE 1173-P2	AT BIRTH (UP TO 1 YEAR OF AGE)	454012768723	2017	-274998	2017	1.1	2015	1.9	2015									14	1.2	20.9	54.23	93657	5957	2020-02-25	2020-03-24
69	Pakistan	6505	124	28/02/2020	17/03/2020	200000	908.72	780825	3539	220089716	250	4	2018	YES	1	LOWER MIDDLE INCOME	3	1978	NA	0.95	2008	1		JAPANEECE STRAIN	AT BIRTH	314588210501	2018	-1166895	2017	1	2015	0.5	2015									265	21	52.78	97.35	15759	346	1900-03-29	1900-04-26
70	Saudi Arabia	5862	79	03/03/2020	15/03/2020	1122000	32327.1	1019812	29321	34707744	16	3	2018	YES	1	HIGH INCOME	1	1968	NA	0.98	2005	1		PASTUER - JAPAN	AT BIRTH	786521831572	2018	674895	2017	2.4	2016	5.7	2016									10	2.3	52.38	92.2	21402	157	2020-04-01	2020-04-29
71	United Arab Emirates	5365	33	29/01/2020	19/03/2020	88601	8976.97	2582000	261244	9869809	118	1	2018	YES	1	HIGH INCOME	1		NA			1			AT BIRTH	414178942592	2018	200000	2017	2.4	2016	5.6	2016									1	0.68	41.14	91.54	11929	98	2020-04-05	2020-05-03
72	Qatar	3711	283	01/03/2020	12/03/2020	90000	31354.7	274793	97868	2870383	249	1	2018	YES	1	HIGH INCOME	1		NA			1			AT BIRTH	191362087912	2018	200000	2017	0	2017	6.6	2016									31	0.3	45.64	71.96	12564	10	2020-04-23	2020-05-21
73	Egypt	2505	183	17/02/2020	16/03/2020	32076	314.56	135000	1321	101971164	102	5	2018	YES	1	LOWER MIDDLE INCOME	3		NA			1			AT BIRTH	250894760351	2018	-190164	2017	0.8	2017	1.4	2017									12	0.46	7.94	88.62	5268	380	2020-03-23	2020-04-20
74	Morocco	2024	127	03/03/2020	23/03/2020	121706	3304.67	364350	9878	36828518	83	7	2018	YES	1	LOWER MIDDLE INCOME	3		NA			1			AT BIRTH	117921394402	2018	-257096	2017	0.7	2017	1.1	2017									99	8.2	81.09	89.41	4359	168	2020-03-27	2020-04-24
75	Bahrain	1677	7	25/02/2020	10/03/2020	121706	71941.9	393910	232066	1691726	2224	2	2018			HIGH INCOME	1					3				37746196808	2018	239000	2017	0.9	2015	2.5	2015									11	0.52	25	69.84	2921	8
76	Iraq	1415	79	27/02/2020	16/03/2020	73782	1842.55	330526	8229	40043486	92	3	2018	YES	1	UPPER MIDDLE INCOME	2		NA			1			AT BIRTH	224228010477	2018	39171	2017	0.8	2017	1.7	2017									42	2.2	77.12	91.4	2003	92	2020-03-18	2020-04-15
77	Kuwait	1405	3	24/02/2020	14/03/2020	17900	4204.68	327144	76672	4257166	240	3	2018	YES	1	HIGH INCOME	1		NA			1		TOKYO 172	AT BIRTH (UP TO 1 YEAR OF AGE)	140645364238	2018	197600	2017	2.6	2015	7	2015									23	0.37	71.83	87.71	3740	24	2020-04-22	2020-05-20
78	Oman	1019	4	26/02/2020	27/03/2020		0	129527	25407	5080768	16	2	2018	YES	1	HIGH INCOME	1		NA			1			AT BIRTH	79276723016	2018	437000	2017	2	2017	4.3	2017									5.9	0.4	83.6	94.71	2348	10	2020-04-25	2020-05-23
79	Afghanistan	794	29	26/02/2020	28/03/2020	9000	232.211	52546	1352	38757826	60	3	2018	YES	1	LOW INCOME	4		NA	0.46	2015	1		DANISH STATENS	AT BIRTH (UP TO 1 YEAR OF AGE)	19362969582	2018	-314602	2017	0.3	2016	0.3	2014									189	29	61.25	76.33	1827	60	2020-04-07	2020-05-05
80	Tunisia	780	35	03/03/2020	25/03/2020	21477	1820.64	56210	4759	11796383	72	8	2018	YES	1	LOWER MIDDLE INCOME	3		NA	>95,00%	2016	1		PASTEUR 1173 P2	AT BIRTH (UP TO 1 YEAR OF AGE)	39871132267	2018	-20000	2017	1.3	2016	2.6	2016									35	1.3	75	97.35	980	40	2020-04-01	2020-04-29
81	Lebanon	658	21	28/02/2020	17/03/2020	32446	4753.83	99534	14580	6825240	653	7	2018	NO	0	UPPER MIDDLE INCOME	2					3				56639155555	2018	-150060	2017	2.3	2017	2.6	2017									11	0.91	62.57	75	721	24	2020-03-30	2020-04-27
82	Jordan	401	7	03/03/2020	23/03/2020	63737	6260.95	240436	23578	10180078	114	4	2018	YES	1	UPPER MIDDLE INCOME	2		NA			1			1ST CONTACT (INFANTS & SCHOOL AGE)	42231295774	2018	51099	2017	2.3	2017	3.4	2017									5	0.13	94.58	97.35	451	8
83	Palestinian territory	293	2	05/03/2020	29/03/2020		0	44876	8810	5079319	820					UPPER MIDDLE INCOME	2									283994900	2018			1.2	2014	5.3	2014									109	9	94.18	94.18	344	2
84	United States of America	604070	25871	23/01/2020	04/03/2020	5944764	17979.9	22628703	68386	330634118	35	16	2018	NO	0	HIGH INCOME	1					3				20544343456936	2018	4774029	2017	2.6	2016	8.6	2015									3	0.2	8.33	55.17	1003974	52428	2020-03-07	2020-04-04
85	Canada	27540	954	27/01/2020	13/03/2020	754800	20032	1989255	52732	37679750	4	17	2018	NO	0	HIGH INCOME	1	1933-1954	1960s-1970s			3		TOKYO 172	AFTER BIRTH (WITHIN 1 YEAR)	1713341704877	2018	1210159	2017	2.6	2017	9.9	2016	SECTIONS								5.6	0.36	21.83	83.07	50363	2904	2020-03-22	2020-04-19
86	Brazil	25262	1532	27/02/2020	15/03/2020	339552	1599.54	1364423	6422	212280721	25	9	2018	YES	1	UPPER MIDDLE INCOME	2	1976	NA	0.869	2016	1		BCG MOREAU - RIO DE JANEIRO	AT BIRTH (UP TO 1 YEAR OF AGE)	1868626087908	2018	106000	2017	2.1	2018	9.7	2018									45	3.2	45.78	70.52	71886	5017	2020-03-22	2020-04-19
87	Peru	10303	230	07/03/2020	19/03/2020	267612	8135.96	1255756	38117	32892482	26	8	2018	YES	1	UPPER MIDDLE INCOME	2	1945	NA	0.8	UNKNOWN	1		DANISH SSI	AT BIRTH	222044970486	2018	495345	2017	1.3	2016	1.4	2016									123	8.3	96.03	96.03	31190	854	2020-03-29	2020-04-26
88	Chile	8273	94	04/03/2020	18/03/2020	166165	8704.98	761090	39833	19088491	25	12	2018	YES	1	HIGH INCOME	1	1947 - 1949	NA	0.978	2014	1		STATENS	AT BIRTH (UP TO 1 YEAR OF AGE)	298231133532	2018	558539	2017	1.1	2016	0.9	2016									18	2.5	44.31	52.25	14885	216	2020-05-01	2020-05-29
89	Ecuador	7858	388	01/03/2020	19/03/2020	61529	3497.06	128175	7271	17594476	64	7	2018	NO	0	UPPER MIDDLE INCOME	2					1				108398058000	2018	182000	2017	2	2016	1.2	2016									44	3.9	45.37	95.37	24675	883	2020-03-24	2020-04-21
90	Mexico	5399	406	29/02/2020	20/03/2020	77005	598.43	369362	2866	128678447	66	7	2018	YES	1	UPPER MIDDLE INCOME	2	1951	NA	0.95	1994-2007	1		DANISH RT-1331 STATEN	AT BIRTH	1220699479846	2018	-300000	2017	2.2	2016	2.9	2016									23	2	8.33	83.46	16752	1569	2020-03-29	2020-04-26
91	Dominican Republic	3624	189	02/03/2020	24/03/2020	23979	2214.59	100035	9227	10827727	223			YES	1	UPPER MIDDLE INCOME	2		NA			1			AT BIRTH	85555390387	2018	-150000	2017	1.1	2017	5.9	2017									45	4.8	25	75.13	6652	293	2020-03-27	2020-04-24
92	Colombia	2979	127	07/03/2020	20/03/2020	90899	1789.69	444933	8750	50790443	45	8	2018	YES	1	UPPER MIDDLE INCOME	2	1960	NA	80,00-90,00%	2000	1		PASTEUR 1173	AT BIRTH	331047040087	2018	1023981	2017	2.1	2017	1.3	2017									33	3.5	48.28	88.75	5949	269	2020-03-31	2020-04-28
93	Argentina	2477	108	04/03/2020	21/03/2020	56058	1242.47	208519	4616	45118176	16	11	2018	YES	1	UPPER MIDDLE INCOME	2		NA	0.95	2007	1		ANLIS MALBRAN	AT BIRTH	519871519807	2018	24000	2017	4	2017	2.6	2017									27	1.8	88.89	100	4201	207	2020-03-28	2020-04-25
94	Cuba	814	108	13/03/2020	24/03/2020	43508	3840.87	124947	11031	11327642	103	15	2018	YES	1	UPPER MIDDLE INCOME	2		NA			1			AT BIRTH	100023000000	2018	-72000	2017	8.2	2017	7.8	2017									7.2	0.49	49.61	71.96	1467	58	2020-04-08	2020-05-06
95	Costa Rica	618	3	08/03/2020	21/03/2020	12729	2503.03	30372	5965	5085430	100	10	2018	YES	1	UPPER MIDDLE INCOME	2		NA			1			AT BIRTH	60130106115	2018	21000	2017	1.1	2013	0.8	2013									10	1	74.61	73.86	705	6		1900-01-28
96	Uruguay	492	8	16/03/2020	23/03/2020	18140	5225.35	50473	14533	3471541	19	15	2018	YES	1	HIGH INCOME	1	1980	NA	0.999	2007	1		PASTEUR	AT BIRTH	59596885024	2018	-15000	2017	5	2017	1.9	2017									33	3	60.44	74.33	625	15		1900-01-28
98	Venezuela	193	9	14/03/2020	28/03/2020	15507	545.496	1053417	37040	28427319	31	7	2018	YES	1	UPPER MIDDLE INCOME	2		NA			1			AT BIRTH	482359318767	2014	-3266243	2017	1.9	2001											48	3.5	84.26	84.26	329	10	2020-03-17	2020-04-14
99	Puerto Rico	974	51	14/03/2020	31/03/2020		0			2871865	323	19	2018			HIGH INCOME	1									101130900000	2018	-489932	2017	1.8	1995			2020-03-16	2020-03-01	2020-03-16	SEVERELY LIMITED	NOT IMPLEMENTED		2020-03-12	2020-03-16	0.95	0.42	75	64.02	1433	54	2020-04-02	2020-04-30
102	South Africa	2506	34	06/03/2020	19/03/2020	185497	3135.08	998400	16846	59168133	49	5	2018	YES	1	UPPER MIDDLE INCOME	2	1973	NA	0.905	2006	1		DANISH 1331	AT BIRTH	368288939768	2018	727026	2017	0.9	2017	3.5	2017									520	110	57.93	91.4	5350	103	2020-04-06	2020-05-04
103	Algeria	2160	336	28/02/2020	23/03/2020	6500	148.723			43705292	18	6	2018	YES	1	UPPER MIDDLE INCOME	2		NA			1			AT BIRTH	173757952824	2018	-50002	2017	1.8	2016	2.2	2016									69	7.7	81.09	84.54	3848	444	2020-03-22	2020-04-19
104	Cameroon	855	17	06/03/2020	30/03/2020		0			26420650	56	3	2018	YES	1	LOWER MIDDLE INCOME	3		NA			1			AT BIRTH	38675205293	2018	-24000	2017	0.1	2011	0.9	2011									186	53	53.96	63.88	1806	59	2020-04-09	2020-05-07
105	Côte d’Ivoire (Ivory coast)	654	6	12/03/2020	29/03/2020		0	33476	1271	26256464	82	3	2018	YES	1	LOWER MIDDLE INCOME	3		NA			1			AT BIRTH	43007047821	2018	-40000	2017	0.2	2014	0.9	2014									142	32	76.73	72.48	1238	14	2020-04-21	2020-05-19
106	Ghana	636	8	14/03/2020	27/03/2020	100622	3251.07	240204	7740	30950462	130	3	2018	YES	1	LOWER MIDDLE INCOME	3		NA			1			AT BIRTH	65556464048	2018	-50000	2017	0.2	2017	1.2	2017									148	52	44.44	72.48	1671	16	2020-04-25	2020-05-23
107	Burkina Faso	528	28	11/03/2020	25/03/2020		0			20794141	77	2	2018	YES	1	LOW INCOME	4		NA			1			AT BIRTH	14124775068	2018	-125000	2017	0.1	2016	0.6	2016									48	9.3	88.23	88.23	638	42	2020-03-31	2020-04-28
108	Nigeria	373	11	28/02/2020	31/03/2020	12828	62.5239	82935	403	205169512	223	3	2018	YES	1	LOWER MIDDLE INCOME	3	1991	NA	0.85	2005	1		SSI	AT BIRTH	397269616080	2018	-300000	2017	0.4	2013	1.5	2013									219	80	75.55	84.14	1532	44	2020-04-12	2020-05-10
109	Mauritius	324	9	19/03/2020	29/03/2020	14445	11361.3	137789	108354	1271426	623	11	2018	YES	1	UPPER MIDDLE INCOME	2		NA			1			AT BIRTH	14220348672	2018	0	2017	2	2017	3.4	2015									13	2.2	88.62	91.4	332	10	2020-04-29	2020-05-27
110	Senegal	314	2	03/03/2020	27/03/2020	466	27.9703	55634	3328	16660525	85	3	2018	YES	1	LOW INCOME	4	1986	NA	0.85	2016	1		PASTEUR INSTITUTE	AT BIRTH	24129599551	2018	-100001	2017	0.1	2016	0.3	2016									118	18	77.78	77.78	882	9	2020-05-05	2020-06-02
112	Democratic Rep Congo	267	22	11/03/2020						89045192	40	3	2018	YES	1	LOW INCOME	4		NA			1			AT BIRTH	47227535	2018	119303	2017	0.1	2016	1.1	2018									321	63	97.22	97.22	500	31	2020-04-02	2020-04-30
113	Panama	3574	95	10/03/2020				82774	19202	4302037	58	8	2018	YES	1	UPPER MIDDLE INCOME	2		NA			1			AT BIRTH	65055100	2018	56000	2017	1.6	2016	3.1	2018									52	7.3	59.76	90.74	6200	176	2020-03-29	2020-04-26
114	Bangladesh	1231	50	09/03/2020				457332	2779	164383248	1265	5	2018	YES	1	LOWER MIDDLE INCOME	3	1979	NA	0.99	2015	1		SERUM INSTITUTE OF INDIA	AT BIRTH (UP TO 1 YEAR OF AGE)	274024958	2018	-1847503	2017	0.6	2018	0.4	2018									221	29	87.04	89.81	7103	163	2020-04-07	2020-05-05
[truncated: 28 more columns]

## Sheet: Sheet2
ID	Country	Population of country	Proportion of popultion over 65	Tests/1m 11 June	Total Confirmed Cases by 31may	Total Deaths by 31 may	Gross Domestic Product	Income group (WB)	Net Immigration	Avsmokingprevalence	STRINGENCY 100 CASES	STRINGENCY LEVEL AFTER 28 DAYS FOLLOWING 10 DEATHS	BCGStatus
1	China	1438314867	11		84570	4645	13608151864637	UPPER MIDDLE INCOME	-1741996	23.99	0	75.46	1
2	Republic of Korea (south)	51258252	14	20810	11468	270	1619423701169	HIGH INCOME	58657	25.35	31.35	75.93	1
3	Japan	126547906	28	2567	16851	891	4971323079771	HIGH INCOME	357800	19.20	21.03	45.37	1
4	Australia	25443983	16	67152	7185	103	1433904348500	HIGH INCOME	791229	12.65	19.44	69.44	3
5	Philippines	109304469	5	4229	17224	950	330910343611	LOWER MIDDLE INCOME	-335758	23.20	83.33	97.22	1
6	Malaysia	32289159	7	19120	7762	115	358581943446	UPPPER MIDDLE INCOME	249999	21.04		73.15	1
7	Singapore	5841107	11	83569	34366	23	364156657769	HIGH INCOME	135142	17.07	23.41	81.48	1
8	New Zealand	4814777	16	60351	1154	22	204923917869	HIGH INCOME	74403	0.00	79.63	36.11	3
9	Vietnam	97177281	7	2827	328	0	245213686369	LOWER MIDDLE INCOME	-399999	23.65	48.41		1
11	Cambodia	16675724	5	1492	125	0	24542474061	LOWER MIDDLE INCOME	-149999	21.84			1
12	Spain	46755531	19	95507	239600	29043	1419041949909	HIGH INCOME	200000	26.83	11.11	85.19	3
13	Italy	60473254	23	72459	232664	33340	2083864259622	HIGH INCOME	744713	23.18	56.5	91.67	2
14	Germany	83743088	21	56036	181482	8500	397620162503	HIGH INCOME	2719112	29.17	25.8	73.15	2
15	France	65243470	20	21215	148436	28717	2777535239278	HIGH INCOME	182636	26.24	21.8	90.74	2
16	United Kingdom	67819564	18	89037	272830	38376	2855296731522	HIGH INCOME	1303250	16.59	11.11	75.93	2
18	Turkey	84172983	8	29087	163103	4515	771350330455	UPPER MIDDLE INCOME	1419610	22.41	53.58	78.7	1
19	Belgium	11580318	19	84895	58186	9453	542761092103	HIGH INCOME	240000	21.50	13.89	81.48	3
20	Netherlands	17127688	19	26041	46257	5951	913658465709	HIGH INCOME	80000	22.50	3.97	79.63	3
21	Russian Federation	145925086	15	95080	405843	4693	1657554647149	UPPER MIDDLE INCOME	912279	38.76	44.31	85.19	1
22	Switzerland	8642376	19	51049	30762	1656	705140354166	HIGH INCOME	259999	21.40	27.38	76.85	2
23	Portugal	10202661	22	93553	32203	1396	240674524464	HIGH INCOME	-30001	21.24	46.82	82.41	1
24	Austria	8997504	19	56238	16638	668	455285818035	HIGH INCOME	324998	33.01	16.93	69.44	2
25	Ireland	4928757	14	74531	24929	1651	382487490532	HIGH INCOME	118020	19.90	50.26	90.74	1
26	Israel	8630359	12	76858	17012	284	370587977153	HIGH INCOME	50002	29.85	40.49	87.96	3
27	Sweden	10087429	20	32192	37113	4395	556086488936	HIGH INCOME	200000	17.55	0.01	37.96	2
28	Poland	37855780	18	29830	23571	1061	585663814824	HIGH INCOME	-146976	24.58	60.05	83.33	1
29	Romania	19260123	18	27625	19133	1253	239552516744	UPPER MIDDLE INCOME	-369997	27.08	58.46	87.04	1
30	Denmark	5788234	20	129417	11633	571	355675329086	HIGH INCOME	75998	13.15	46.69	74.07	2
31	Norway	5412827	17	50362	8411	236	434166615431	HIGH INCOME	140000	18.00	11.11	66.67	2
32	Czechia	10705902	19	44717	9230	319	245225882903	HIGH INCOME	110057	32.62	53.46	61.11	2
33	Serbia	8743939	18	32848	11381	242	50597289146		20000	39.94	50.13	96.3
34	Ukraine	43781361	16	10435	23672	708	130832374404	LOWER MIDDLE INCOME	50001	28.59	92.06	88.89	1
35	Belarus	9450007	15	71810	41658	229	59662495092	UPPER MIDDLE INCOME	43648	24.79	8.33	13.89	1
37	Finland	5538941	22	38247	6826	316	276743120515	HIGH INCOME	70000	18.61	24.07	65.74	2
38	Greece	10432358	22	23109	2915	175	218031844584	HIGH INCOME	-80000	39.76	33.33	84.26	1
39	Maldova	4035673	4	15697	8098	294	5327457149	UPPER MIDDLE INCOME	56851	25.75	71.16	80.56	1
40	Croatia	4109782	20	16950	2246	103	60971699315	HIGH INCOME	-40004	37.64	74.61	89.81	1
42	Hungary	9665208	19	23003	3867	524	157882912778	HIGH INCOME	29999	25.23	69.18	74.07	1
43	Estonia	1326603	20	70741	1865	67	30732144529	HIGH INCOME	19555	30.50	56.35	67.13	1
44	Uzbekistan	33379954	4	22385	3554	14	50499921557	LOWER MIDDLE INCOME	-44314	12.50	92.2	86.11	1
45	Kazakhstan	18734492	7	55964	10858	38	179339994859	UPPER MIDDLE INCOME	-90000	23.87	70.28	89.35	1
46	Azerbaijan	10122210	6	35132	5246	61	46939529411	UPPER MIDDLE INCOME	6002	21.85	60.72	85.19	1
47	Slovenia	2078938	20	41876	1473	108	54007972106	HIGH INCOME	9999	18.70	33.4	86.11	2
48	Armenia	2962149	11	25444	9282	131	12433089919	LOWER MIDDLE INCOME	-24989	23.44			1
49	Bosnia and Herzegovina	3285197	16	22664	2493	152	20161865419	UPPER MIDDLE INCOME	-107926	36.34	94.05	90.74	1
50	Lithuania	2728924	20	128777	1670	70	53429066429	HIGH INCOME	-163902	28.10	81.48	77.78	1
52	Cyprus	1205786	14	111616	943	17	24961988663	HIGH INCOME	25000	0.00	94.71	94.44	3
54	Latvia	1890028	20	65370	1065	24	34409229177	HIGH INCOME	-74186	34.46			1
55	Kyrgyzstan	6504219	4	21420	1748	16	8092836608	LOWER MIDDLE INCOME	-20000	26.33	87.31	79.17	1
56	Albania	2878618	14	6017	1136	33	15102500898	UPPER MIDDLE INCOME	-69998	28.48	84.39	87.96	1
59	Georgia	3990877	15	17688	783	12	17599660629	UPPER MIDDLE INCOME	-50000	29.74	100	69.44	1
60	Bulgaria	6958023	21	13785	2513	140	65132951116	UPPER MIDDLE INCOME	-24001	31.51	58.6	73.15	1
61	Slovakia	5459232	16	35437	1521	28	105904632155	HIGH INCOME	7423	27.24	82.14	73.15	2
64	India	1377458927	6	3780	182143	5164	2718732231257	LOWER MIDDLE INCOME	-2663434	9.52	28.97	96.3	1
65	Indonesia	272979746	6	1696	25773	1573	1042173300625	LOWER MIDDLE INCOME	-494777	42.85	45.36	66.2	1
66	Thailand	69767610	12	6708	3081	57	504992757705	UPPER MIDDLE INCOME	97222	20.52	27.25	81.02	1
67	Sri Lanka	21396349	10	3818	1620	10	88900770857	LOWER MIDDLE INCOME	-489932	13.59	71.83		1
68	Iran	83797576	6	13978	148950	7734	454012768723	UPPER MIDDLE INCOME	-274998	10.09	20.9	51.85	1
69	Pakistan	220089716	4	3539	69496	1483	314588210501	LOWER MIDDLE INCOME	-1166895	23.42	52.78	89.81	1
70	Saudi Arabia	34707744	3	29321	83384	480	786521831572	HIGH INCOME	674895	19.35	52.38	94.44	1
71	United Arab Emirates	9869809	1	261244	33896	262	414178942592	HIGH INCOME	200000	0.00	41.14	81.48	1
72	Qatar	2870383	1	97868	55262	36	191362087912	HIGH INCOME	200000	0.00	45.64	87.04	1
73	Egypt	101971164	5	1321	23449	913	250894760351	LOWER MIDDLE INCOME	-190164	28.81	7.94	84.26	1
74	Morocco	36828518	7	9878	7780	204	117921394402	LOWER MIDDLE INCOME	-257096	26.15	81.09	90.74	1
75	Bahrain	1691726	2	232066	10793	17	37746196808	HIGH INCOME	239000	46.44	25		3
76	Iraq	40043486	3	8229	6179	195	224228010477	UPPER MIDDLE INCOME	39171	0.00	77.12	96.3	1
77	Kuwait	4257166	3	76672	26192	205	140645364238	HIGH INCOME	197600	0.00	71.83	100	1
78	Oman	5080768	2	25407	10423	42	79276723016	HIGH INCOME	437000	17.14	83.6	84.26	1
79	Afghanistan	38757826	3	1352	15094	250	19362969582	LOW INCOME	-314602	0.00	61.25	78.7	1
80	Tunisia	11796383	8	4759	1076	48	39871132267	LOWER MIDDLE INCOME	-20000	0.00	75	87.96	1
81	Lebanon	6825240	7	14580	1191	26	56639155555	UPPER MIDDLE INCOME	-150060	42.15	62.57	81.48	3
82	Jordan	10180078	4	23578	734	9	42231295774	UPPER MIDDLE INCOME	51099	46.93	94.58		1
83	Palestinian territory	5079319		8810	626	5	283994900	UPPER MIDDLE INCOME		0.00	94.18
84	United States of America	330634118	16	68386	1716078	101567	20544343456936	HIGH INCOME	4774029	15.16	8.33	72.69	3
85	Canada	37679750	17	52732	89741	6996	1713341704877	HIGH INCOME	1210159	12.10	21.83	72.69	3
86	Brazil	212280721	9	6422	465166	27878	1868626087908	UPPER MIDDLE INCOME	106000	13.23	45.78	74.54	1
87	Peru	32892482	8	38117	148285	4230	222044970486	UPPER MIDDLE INCOME	495345	2.50	96.03	94.44	1
88	Chile	19088491	12	39833	94858	997	298231133532	HIGH INCOME	558539	35.82	44.31	75.93	1
89	Ecuador	17594476	7	7271	38571	3334	108398058000	UPPER MIDDLE INCOME	182000	7.55	45.37	93.52	1
90	Mexico	128678447	7	2866	84627	9415	1220699479846	UPPER MIDDLE INCOME	-300000	11.18	8.33	82.41	1
91	Dominican Republic	10827727		9227	16908	498	85555390387	UPPER MIDDLE INCOME	-150000	13.15	25	85.19	1
92	Colombia	50790443	8	8750	26688	853	331047040087	UPPER MIDDLE INCOME	1023981	9.51	48.28	90.74	1
93	Argentina	45118176	11	4616	14702	510	519871519807	UPPER MIDDLE INCOME	24000	20.39	88.89	100	1
94	Cuba	11327642	15	11031	2025	83	100023000000	UPPER MIDDLE INCOME	-72000	33.90	49.61	85.19	1
95	Costa Rica	5085430	10	5965	1022	10	60130106115	UPPER MIDDLE INCOME	21000	11.85	74.61		1
96	Uruguay	3471541	15	14533	816	22	59596885024	HIGH INCOME	-15000	18.72	60.44		1
98	Venezuela	28427319	7	37040	1370	14	482359318767	UPPER MIDDLE INCOME	-3266243	0.00	84.26	82.41	1
99	Puerto Rico	2871865	19		3718	133	101130900000	HIGH INCOME	-489932	0.00	75	100
102	South Africa	59168133	5	16846	30967	643	368288939768	UPPER MIDDLE INCOME	727026	17.55	57.93	84.26	1
103	Algeria	43705292	6		9267	646	173757952824	UPPER MIDDLE INCOME	-50002	0.00	81.09	92.13	1
104	Cameroon	26420650	3		5659	185	38675205293	LOWER MIDDLE INCOME	-24000	33.40	53.96	63.89	1
105	Côte d’Ivoire (Ivory coast)	26256464	3	1271	2799	33	43007047821	LOWER MIDDLE INCOME	-40000	0.00	76.73	37.04	1
106	Ghana	30950462	3	7740	7768	35	65556464048	LOWER MIDDLE INCOME	-50000	7.80	44.44	62.04	1
107	Burkina Faso	20794141	2		853	53	14124775068	LOW INCOME	-125000	22.70	88.23	84.26	1
108	Nigeria	205169512	3	403	9855	273	397269616080	LOWER MIDDLE INCOME	-300000	10.74	75.55	80.56	1
109	Mauritius	1271426	11	108354	335	10	14220348672	UPPER MIDDLE INCOME	0	20.39	88.62	78.7	1
110	Senegal	16660525	3	3328	3535	42	24129599551	LOW INCOME	-100001	12.95	77.78	72.22	1
112	Democratic Rep Congo	89045192	3		2965	68	47227535	LOW INCOME	119303	35.85	97.22	80.56	1
113	Panama	4302037	8	19202	12531	326	65055100	UPPER MIDDLE INCOME	56000	5.05	59.76	82.41	1
114	Bangladesh	164383248	5	2779	44608	610	274024958	LOWER MIDDLE INCOME	-1847503	17.64	87.04	89.81	1
